# Supplementary material for: Cellular stress promotes NOD1/2‐dependent inflammation via the endogenous metabolite sphingosine‐1‐phosphate
Source: EMBO J. 2021 May 4;40(13):e106272. doi: 10.15252/embj.2020106272 (PMC8246065; doi:10.15252/embj.2020106272)
Supplement: Supplementary file 3 — Source Data for Expanded View and Appendix [file EMBJ-40-e106272-s006.zip]

Archive with 5 entries (4 files):
- EV_and_Appendix_Source_Data/
- EV_and_Appendix_Source_Data/EMBOJ-2020-106272R1-Figure_EV4G_Source_Data-sd.pdf
- EV_and_Appendix_Source_Data/EMBOJ-2020-106272R1-Appendix_Figure_S1_Source_Data-sd.pdf
- EV_and_Appendix_Source_Data/EMBOJ-2020-106272R1-Figure_EV3_Source_Data-sd.pdf
- EV_and_Appendix_Source_Data/EMBOJ-2020-106272R1-Figure_EV2C_Source_Data-sd.pdf
